# Supplementary material for: Barriers and Facilitators of Implementing Cognitive Behavioral Therapy: A Systematic Review Based on the Consolidated Framework for Implementation
Source: Scientifica (Cairo). 2025 Nov 10;2025:2693791. doi: 10.1155/sci5/2693791 (PMC12623086; doi:10.1155/sci5/2693791)
Supplement: Supporting Information 3 — Supporting File 3: Risk of Bias and Quality Assessment: This file presents the methodological quality and risk of bias assessment of the included studies, conducted using the Joanna Briggs Institute (JBI) critical appraisal tool, the Mixed Methods Appraisal Tool, the ROBINS-I tool, and the ROBINS-II tool. It includes individual ratings, justifications for each judgment, and summary assessments for all included studies. [file 2693791.f3.xlsx]

## Sheet: Data Extraction
Study name - 32	Study design	Authors	Population	Intervention	Comparison	Outcome
Provider perspectives of implementation of an evidence-based insomnia treatment in Veterans Affairs (VA) primary care: barriers, existing strategies, and future directions	Qualitative study using semi-structured interviews guided by the Consolidated Framework for Implementation Research (CFIR).	Erin Koffel and Hildi Hagedorn	17 providers from five VA facilities, including 8 primary care physicians, 4 primary care psychologists, and 5 CBT-I coordinators.	Implementation of Cognitive Behavioral Therapy for Insomnia (CBT-I) in Veterans Affairs primary care settings.	No explicit comparison group.	Identification of barriers, facilitators, and strategies to improve implementation of CBT-I, categorized under CFIR constructs: intervention characteristics, inner setting, outer setting, and process of implementation. Recommendations include engaging local champions, educating providers, and expanding resources.
Barriers to disseminating brief CBT for voices from a lived experience and clinician perspective	Two-part qualitative study using focus groups and questionnaires to explore perspectives on the implementation and engagement with guided self-help CBT for distressing voices.	Cassie M. Hazell, Clara Strauss, Kate Cavanagh, and Mark Hayward	Study 1: 21 individuals with lived experience of hearing voices, aged 18 or over; Study 2: 124 mental health clinicians with experience delivering psychological therapy and/or working with people who hear voices, from NHS Trusts in the UK.	Guided self-help Cognitive Behavioral Therapy for distressing voices (CBTv), based on a self-help book, aimed at reducing distress associated with auditory hallucinations.	No direct comparison group	Key barriers included the severity of symptoms, cognitive challenges, and lack of resources. Facilitators emphasized the importance of compassionate, skilled therapists and transparency about confidentiality. Practical and systemic barriers to implementation were also identified.
Commencing and Persisting With a Web-Based Cognitive Behavioral Intervention for Insomnia: A Qualitative Study of Treatment Completers	Qualitative study using semi-structured interviews and online surveys with participants from a clinical trial.	Charles Chan, Stacey West, and Nick Glozier	39 male participants aged 50 years and older, diagnosed with depression and insomnia, who completed the Sleep or Mood Novel Adjunctive Therapy (SOMNA) trial in New South Wales, Australia.	Sleep Health Using the Internet (SHUTi), a 9-week computerized cognitive behavioral therapy for insomnia (CCBT-I) program, including psychoeducation, sleep restriction, and other behavioral strategies, delivered alongside standard clinical care.	No direct comparison;	Three main themes were identified: 1. Reasons for Engagement – Motivators included identification with the intervention, intrinsic health goals, and hope for symptom improvement. 2. Barriers to Persistence – Challenges with sleep restriction, module length, and technical difficulties. 3. Facilitators for Persistence – Effective design, visual aids, and clinical support helped participants persist…
Norwegian General Practitioners’ Perspectives on Implementation of a Guided Web-Based Cognitive Behavioral Therapy for Depression	Qualitative study using semi-structured in-depth interviews and thematic analysis.	Maja Wilhelmsen, Ragnhild Sørensen Høifødt, Nils Kolstrup, Knut Waterloo, Martin Eisemann, Richard Chenhall, and Mette Bech Risør.	11 general practitioners (GPs) from northern Norway, who participated in a course introducing the guided internet-based cognitive behavioral therapy (ICBT) program MoodGYM.	Guided internet-based cognitive behavioral therapy for depression (MoodGYM) in primary care, including a 3-day training program for GPs and subsequent module follow-ups with patients.	No explicit comparison group	GPs valued MoodGYM as a structured tool to empower patients and improve their own work satisfaction. Barriers to implementation included time constraints, inadequate knowledge of MoodGYM modules, and competing tasks in consultations. While GPs recommended the program to patients, module follow-ups were rarely implemented, with most GPs reverting to standard treatment approaches.Training was deeme…
Brief cognitive behavioral therapy in primary care: a hybrid type 2 patient-randomized effectiveness-implementation design	Hybrid Type 2 randomized controlled trial, integrating both effectiveness and implementation research methods	Jeffrey A. Cully, Maria E. A. Armento, Juliette Mott, Michael R. Nadorff, Aanand D. Naik, Melinda A. Stanley, Kristen H. Sorocco, Mark E. Kunik, Nancy J. Petersen, and Michael R. Kauth	320 primary care patients from two Veterans Affairs Primary Care-Mental Health Integration (PC-MHI) clinics. Patients have chronic cardiopulmonary conditions (COPD or HF) with comorbid symptoms of depression and/or anxiety.	The ACCESS (Adjusting to Chronic Conditions Using Education, Support, and Skills) program—manualized brief cognitive behavioral therapy (bCBT) tailored to primary care settings, consisting of six weekly sessions and two booster sessions.	Usual Care (UC), with feedback provided to participants regarding depression and anxiety symptoms and recommendations for seeking further services from primary care providers.	Effectiveness Outcomes: Measured improvement in depression (PHQ-9), anxiety (BAI), and disease-specific physical health functioning (Chronic Respiratory Questionnaire, Kansas City Cardiomyopathy Questionnaire).Implementation Outcomes: Patient engagement and adherence, clinician adherence and competency in delivering bCBT, acceptability, and feasibility of implementation strategies (e.g., online t…
Clinicians’ Perspectives on Cognitive Therapy in Community Mental Health Settings: Implications for Training and Implementation.	Mixed-methods formative research including surveys and semi-structured interviews.	Shannon Wiltsey Stirman, Ana Gutiérrez-Colina, Katherine Toder, Gregory Esposito, Frances Barg, Frank Castro, Aaron T. Beck, and Paul Crits-Christoph.	95 clinicians and supervisors working with adult mental health consumers in 12 community mental health agencies within a large urban system in the U.S.	Cognitive therapy training for clinicians to improve implementation in community mental health settings.	No direct comparison group;	Identification of themes influencing cognitive therapy implementation, including attitudes toward therapy, workload and productivity concerns, agency support, and training interest.
Effects of Patient–Therapist Interpersonal Complementarity on Alliance and Outcome in Cognitive–Behavioral Therapies for Depression: Moving Toward Interpersonal Responsiveness.	Secondary analysis of data from a randomized controlled trial (RCT).	Juan Martín Gómez Penedo, Julian Rubel, Tobias Krieger, Nicolás Alalú, Anna Margarete Babl, Andrés Roussos, and Martin Grosse Holtforth.	90 dyads from an RCT comparing two cognitive therapies for depression (Cognitive Behavioral Therapy [CBT] and Exposure-Based Cognitive Therapy [EBCT-R]). Participants were adults diagnosed with major depression.	Cognitive–behavioral therapies focusing on interpersonal complementarity	Complementarity levels between patient and therapist, assessing alliance and depression outcomes.	Higher complementarity in affiliative behaviors was associated with a stronger therapeutic alliance. Moderation effects were found: overly dominant or submissive patients benefited differently depending on therapist-patient interaction styles.
"Associations between therapy skills and patient experiences of change processes in cognitive behavioral therapy for psychosis"	The research employed an observational study design analyzing a multicenter, randomized controlled trial (RCT) dataset (the POSITIVE study) focusing on the relationship between therapy skills and patient experiences during cognitive behavioral therapy for psychosis (CBTp).	Andreas Wittorf, Ute E. Jakobi-Malterre, Silke Beulen, Andreas Bechdolf, Bernhard W. Müller, Gudrun Sartory, Michael Wagner, Georg Wiedemann, Wolfgang Wölwer, Jutta Herrlich, Stefan Klingberg.	79 patients diagnosed with psychotic disorders, aged 18–59, fulfilling criteria for schizophrenia, schizophreniform disorder, schizoaffective disorder, or delusional disorder. All participants had persistent positive symptoms for at least three months.	CBTp delivered as a manual-based outpatient treatment comprising 20 weekly individual therapy sessions, each lasting 50 minutes. Therapy focused on behavioral diagnostics, symptom understanding, cognitive strategies for delusions and hallucinations, and social integration	Although the larger POSITIVE study compared CBTp with supportive therapy (ST), this analysis focused only on CBTp, specifically examining one therapy session per participant.	The primary outcomes were patient-reported experiences of general therapeutic change processes, assessed using the Bern Post Session Report (BPSR-P). Key findings included positive associations between general therapy skills and patient experiences, with some technical skills (e.g., guided discovery) showing negative associations with patient satisfaction and therapeutic alliance.
Barriers to and Facilitators of Using Evidence-Based, Cognitive-Behavioral Anxiety Interventions in Integrated Primary Care Practice	Qualitative descriptive study using semi-structured interviews to explore barriers and facilitators to behavioral health providers (BHPs) delivering evidence-based cognitive-behavioral anxiety interventions in integrated primary care (IPC) settings.	Robyn L. Shepardson, Terri L. Fletcher, Jennifer S. Funderburk, Risa B. Weisberg, Gregory P. Beehler, Stephen A. Maisto.	18 behavioral health providers working in IPC settings within the Veterans Health Administration (VHA). Participants included psychologists, social workers, and registered nurses. Most were female (78%) and White (72%).	Evaluation of evidence-based cognitive-behavioral interventions such as psychoeducation, relaxation training, cognitive therapy, exposure, mindfulness, Acceptance and Commitment Therapy, and Problem-Solving Therapy.	No formal comparison group	Key findings identified barriers at IPC, provider, and patient levels. Challenges included time-limited IPC visit structure, lack of BHP training in certain interventions, and patient resistance. Facilitators included good fit with IPC’s brief treatment model, tailored resources for use in IPC, and prior BHP training and comfort. Recommendations included modular and flexible intervention designs,…
Working alliance and competence as predictors of outcome in cognitive behavioral therapy for social anxiety and panic disorder in adults	Randomized controlled effectiveness trial	Thomas Haug, Tine Nordgreen, Lars-Göran Öst, Tone Tangen, Gerd Kvale, Ole Johan Hovland, Einar R. Heiervang, and Odd E. Havik	82 clinically referred adult patients (58.5% female, mean age 33.6 years) diagnosed with social anxiety disorder (SAD, n = 51) or panic disorder (PD, n = 31).	12 sessions of manualized face-to-face cognitive behavioral therapy (CBT) for SAD and PD, including psychoeducation, cognitive restructuring, exposure, and relapse prevention.	Not explicitly stated in terms of control but evaluated within the context of therapist competence, working alliance, and treatment outcomes.	Higher therapist competence/adherence early in therapy predicted better outcomes in PD patients. Lower competence/adherence was associated with dropout in SAD patients. A stronger working alliance late in therapy was associated with better outcomes, while a weaker alliance correlated with dropout.
TF-CBT Training Augmented with a Self-Care Focus: Understanding Facilitators and Barriers to Treatment Implementation	Mixed-methods study combining quantitative and qualitative analyses of clinicians' written reflections.	Julie P. Harrison, Esther Deblinger, Elisabeth Pollio, Beth Cooper, and Robert A. Steer.	86 community-based mental health clinicians from New Jersey, primarily female (90%), with a mean age of 34.41 years, participating in a self-care-augmented Trauma-Focused Cognitive Behavioral Therapy (TF-CBT) training program.	PWYP-augmented TF-CBT training ("Practice What You Preach") incorporated self-care practices parallel to TF-CBT components to enhance clinician competency, coping, and stress reduction. The training included an introductory and advanced course, special topic webinars, and consultation calls over nine months.	No explicit comparison group; the study focused on assessing the outcomes of clinicians’ experiences in the augmented training program.	Increased TF-CBT competency (91% of clinicians reported improved knowledge and confidence). Improved coping skills and stress reduction (86% reported improvements). Enhanced insight into client challenges and benefits (47% mentioned increased understanding). Barriers included clinician anxiety/self-doubt, therapy model factors, and client or agency-level factors.
Cognitive Behaviour Therapy within Assertive Outreach Teams: Barriers to Implementation	Qualitative peer audit conducted during a workshop at the National Forum for Assertive Outreach Annual Conference in 2006.	C. H. J. Williams	28 representatives from assertive outreach teams (AOTs) across regions in England participated in focus group discussions.	Cognitive Behavioural Therapy for psychosis (CBTp) integrated into Assertive Outreach Teams (AOTs) as part of psychosocial interventions to support individuals with severe mental illness.	No explicit comparison group; the focus was on identifying barriers to the implementation of CBTp in AOTs.	Key barriers identified include: Organizational and cultural barriers: Lack of investment, structured nature of CBT, and staff burnout. Managerial barriers: Time constraints, caseload pressures, and lack of a champion to promote CBTp. Supervision barriers: Challenges with fidelity to the CBT model and lack of supervision time. Local team barriers: Issues with client engagement, over-medication, a…
"Barriers and facilitators to implementing a stepped care cognitive-behavioral therapy for insomnia in cancer patients: a qualitative study"	Qualitative study using focus groups.	Josée Savard, Catherine Filion, Marie-Pierre Gagnon, Aude Caplette-Gingras, Lynda Bélanger, Charles M. Morin.	Clinicians (nurses, psychologists, social workers, pharmacists, physicians, radiation therapists) and hospital administrators from five hospitals in Quebec, Canada. Cancer patients experiencing insomnia (n=10).	Stepped care CBT-I: An internet-based CBT-I program followed by up to three face-to-face booster sessions with a psychologist if needed.	Current standard practices in managing insomnia (mostly pharmacological interventions and sleep hygiene advice).	Identification of barriers and facilitators for implementing stepped care CBT-I. Key barriers included limited knowledge of CBT-I among providers, lack of resources, and resistance to change. Facilitators included the accessibility and long-term benefits of CBT-I, as well as stakeholder motivation and proper training.
Barriers to and Facilitators in the Implementation of Cognitive-Behavioral Therapy for Youth Anxiety in the Community.	Qualitative study using interviews with 50 therapists two years after training.	Vanesa A. Ringle, Kendra L. Read, Julie M. Edmunds, Douglas M. Brodman, Philip C. Kendall, Frances Barg, Rinad S. Beidas	50 therapists who had previously participated in CBT training for youth anxiety in community settings. Predominantly female (92%), with varying levels of education and experience in mental health.	Cognitive-Behavioral Therapy (CBT) for youth anxiety. Training conditions: routine didactic workshop, computer-based training, and augmented experiential workshop.	Not applicable (exploratory study with no direct control group).	Barriers: Client-level: Comorbidities, psychosocial stressors, low motivation, and age-related challenges. Intervention-level: Rigid treatment structure and difficulty implementing exposure therapy. Organizational-level: Limited time, lack of support, and challenging settings. Facilitators: Client-level: High motivation and adequate functioning. Intervention-level: Clear structure and practical C…
Exploring the implementation of cognitive behaviour therapy for psychosis using the Normalization Process Theory framework	Qualitative methodology involving semi-structured focus groups and individual interviews.	Nikos Xanidis and Andrew Gumley.	Mental health professionals (14 participants) working in community and crisis mental health teams in the NHS Board in Scotland.	Cognitive Behavioural Therapy for psychosis (CBTp).	There is no direct comparative intervention in this study; the focus is on the barriers and facilitators to implementing CBTp, analyzed using the Normalization Process Theory framework.	Identified barriers and facilitators to implementing CBTp. Found challenges in coherence and collective action among professionals due to lack of training, resources, and systemic support. Highlighted the need for strong clinical leadership to address these challenges and improve the normalization of CBTp in routine clinical practice.
Organizational Readiness for Implementing an Internet-Based Cognitive Behavioral Therapy Intervention for Depression Across Community Mental Health Services in Albania and Kosovo	Directed qualitative content analysis using Bryan Weiner's Organizational Readiness for Implementing Change (ORIC) framework.	Asmae Doukani, Arlinda Cerga Pashoja, Naim Fanaj, Gentiana Qirjako, Andia Meksi, Sevim Mustafa, Christiaan Vis, Juliane Hug.	Mental health professionals (69 participants) across seven community mental health centers (CMHCs) in Albania and Kosovo. Participants included nurses, social workers, psychologists, psychiatrists, general practitioners, and other allied health professionals.	Internet-based Cognitive Behavioral Therapy (iCBT) for depression.	No direct control or comparison group. The study focuses on assessing organizational readiness for iCBT implementation.	Barriers: High stigma affecting mental health help-seeking behavior. Lack of trained workforce in CBT. Inadequate technological infrastructure in Albania. High caseloads and insufficient resources. Facilitators: Positive perceptions of iCBT as a means of innovation and expanding access. High interest in receiving training for iCBT. Recommendations included public-facing campaigns to reduce stigma…
Trauma-Focused Cognitive Behavioral Therapy in 13 Urban Public Schools: Mixed Methods Results of Barriers, Facilitators, and Implementation Outcomes	mixed methods design, combining both qualitative and quantitative approaches to assess the implementation of TF-CBT in school settings. The study aimed to understand barriers, facilitators, and outcomes related to the intervention	E.H. Connors1,2, J. Prout2, R. Vivrette2,3, J. Padden4, N. Lever2	The study involved 31 clinicians working in 13 urban public schools. These clinicians were trained in TF-CBT to improve access to trauma treatment for youth	The intervention implemented was Trauma-Focused Cognitive Behavioral Therapy (TF-CBT), which is an evidence-based treatment designed to address Post-traumatic Stress Disorder (PTSD) among youth aged 3-18 years	The study does not explicitly mention a comparison group or alternative intervention, as it primarily focuses on the implementation of TF-CBT and the experiences of clinicians in its application	The outcomes assessed included the feasibility, acceptability, and appropriateness of TF-CBT in school settings. The study also examined barriers and facilitators to implementation, as well as clinician recommendations for future implementation. The findings indicated a wide range of TF-CBT use among clinicians, highlighting the need for adjustments to improve intervention fit in school settings
A Qualitative Examination of a School-Based Implementation of Computer-Assisted Cognitive-Behavioral Therapy for Child Anxiety.	Qualitative examination using interviews analyzed through the Consolidated Framework for Implementation Research (CFIR).	Margaret E. Crane, Katherine E. Phillips, Colleen A. Maxwell, Lesley A. Norris, Lara S. Rifkin, Jacob M. Blank, Samantha D. Sorid, Kendra L. Read, Anna J. Swan, Philip C. Kendall, and Hannah E. Frank.	School staff members (N = 45) who provided mental health support to students. Youth in first through fourth grades diagnosed with anxiety.	Camp Cope-A-Lot (CCAL): A 12-session computer-assisted cognitive-behavioral therapy program for child anxiety, blending computer-based modules and therapist-guided exposure tasks. Providers attended a one-day training and received weekly group consultation calls for three months	No explicit control group; instead, the study focused on evaluating implementation barriers and facilitators.	Identified facilitators included flexible scheduling and supportive school staff. Barriers were related to time constraints, administrative challenges, technology issues, and difficulties with sustaining the program. The intervention was well-received by children and providers but faced sustainability issues due to competing demands.
Implementing Cognitive-Behavioral Therapy for People With Psychosis: Local and National Initiatives in the United Kingdom.	Implementation study using qualitative and quantitative approaches to evaluate local and national efforts to improve access to cognitive-behavioral therapy for psychosis (CBTp).	Suzanne Jolley, Ph.D.	Individuals with psychosis, including those with schizophrenia spectrum disorders. Healthcare providers, including therapists and multidisciplinary teams involved in CBTp training and delivery.	Local and national initiatives to enhance CBTp delivery, including: Specialized CBTp training programs (e.g., a two-year postgraduate program). Development of implementation frameworks and pathways for therapy delivery. Organizational measures such as steering groups and automated reporting systems.	No explicit control group; instead, the study assessed improvements in access and delivery relative to baseline practices.	Improvements in CBTp delivery rates and patient outcomes (e.g., well-being and psychotic symptoms). Identification of barriers such as competing demands on therapists and the need for sustained investment in training and supervision. Recommendations for scalable implementation strategies to achieve universal access.
Implementing Internet-Delivered Cognitive Behavioral Therapy in Healthcare Services: A Qualitative Exploration of Stakeholder Experience.	Qualitative exploration using semi-structured interviews analyzed through a descriptive-interpretive approach.	Daniel Duffy, Derek Richards, Caroline Earley, and Ladislav Timulak.	Service providers (n = 6): Employees of NHS Improving Access to Psychological Therapies (IAPT) services. Commercial iCBT representatives (n = 6): Employees involved in iCBT platform development and implementation. Patients (n = 7): Individuals who completed a minimum of 4 iCBT sessions.	Internet-delivered Cognitive Behavioral Therapy (iCBT) platforms, such as SilverCloud, designed for treating depression and anxiety, incorporating features like psychoeducation, thought-feeling-behavior cycles, and cognitive restructuring.	No explicit control; instead, the study evaluates stakeholder experiences and contextual factors affecting iCBT implementation	Facilitators: Effective leadership, training initiatives, positive patient experiences, organizational culture, and increased exposure due to COVID-19. Barriers: Negative clinician attitudes, technological issues, bureaucratic constraints, and insufficient training for new hires. Patients generally reported positive experiences but highlighted the need for better guidance and technical support.
Barriers and facilitators for the implementation of blended psychotherapy	a qualitative research design, likely involving interviews or focus groups with therapists to gather insights on their experiences and perceptions regarding blended psychotherapy.	I. Titzler, K. Schmitz, D. Ebert, M. Baumeister, and H. Riper.	The population consists of therapists who are involved in the implementation of blended psychotherapy for depression.	The intervention being studied is blended psychotherapy, which combines face-to-face therapy with internet- and mobile-based interventions.	The comparison is not explicitly stated in the provided text, but it may involve comparing therapists' experiences with blended therapy to traditional therapy methods	The outcomes of interest include the barriers and facilitators identified by therapists in implementing blended psychotherapy, as well as their perceptions of its effectiveness.
Cognitive-Behavioral Treatments for Criminogenic Thinking: Barriers and Facilitators to Implementation Within the Veterans Health Administration	Qualitative analysis of expert interviews	Blonigen, D. M., Bui, L., Elbogen, E. B., Blodgett, J. C., Maisel, N. C., Midboe, A. M., and Timko, C.	Justice-involved veterans who are receiving or could benefit from cognitive-behavioral treatments.	Cognitive-behavioral treatments for criminogenic thinking, specifically Moral Reconation Therapy (MRT), Thinking for a Change (T4C), and Risk-Need-Responsivity (R&R) models.	The study does not explicitly mention a comparison group, as it focuses on identifying barriers and facilitators to the implementation of the interventions rather than comparing outcomes between groups.	The study aims to identify barriers and facilitators to the implementation of cognitive-behavioral treatments within the Veterans Health Administration, with a focus on improving treatment uptake and effectiveness for justice-involved veterans.
Implementation Science and focuses on the implementation of Cognitive Behavioral Therapy (CBT) in mental health centers.	a randomized controlled trial design, where clinicians were randomized into intervention and usual care groups.	Teresa L Kramer*1 and Barbara J Burns2	The study involved clinicians (35 eligible, with 25 participating) and adolescents (16 enrolled in CBT).	The intervention consisted of training clinicians in Cognitive Behavioral Therapy (CBT) and providing CBT to adolescents.	The comparison was made between the intervention group (those receiving CBT) and the usual care group (those not receiving CBT).	The outcomes included the identification of barriers to CBT adoption and sustained use, as well as the effectiveness of the implementation strategy, although the effectiveness in reducing symptoms could not be determined due to a small sample size.
Patient and Therapist Perceptions of a Publicly Funded Internet-Based Cognitive Behavioral Therapy Program in Ontario During the COVID-19 Pandemic	Qualitative study using semi-structured interviews	Serena Thapar1,2, HBSc; Megan Nguyen1, RN, PhD; Bilal Noreen Khan1,3, MPH, MSc; Roz Fanaieyan1, MPH; Vanessa Kishimoto1, MPH; Rebecca Liu1, PhD; Blanca Bolea-Alamañac1,4, MD, PhD; Marisa Leon-Carlyle1, MD, MSc; Anne O’Riordan1,5, BSc; Maggie Keresteci1,5, MA, CHE; Onil Bhattacharyya1,6, MD, Ph	semistructured interviews were conducted with 10 therapists who delivered iCBT and 20 patients who received iCBT through either of the publicly funded programs to explore their perspectives of the program. Interview data were analyzed using inductive thematic analysis to generate themes	Internet-based cognitive behavioral therapy (iCBT) program	The study does not appear to have a traditional comparison group, as it focuses on qualitative perceptions rather than a comparative analysis.	The study aimed to explore and understand the experiences and perceptions of both patients and therapists regarding the iCBT program, including aspects of acceptability, usability, and overall satisfaction with the intervention.
Implementing internet-delivered cognitive behavior therapy for common mental health disorders: A comparative case study of implementation challenges perceived by therapists and managers in five European internet services	a multiple comparative case study to explore differences and similarities between five different iCBT services in Sweden, Norway, Denmark, The Netherlands and Scotland. Field visits were carried out to each of the five services including interviews with the management of the service (n = 9), focus group interviews with key staff (n = 15) and demonstration of online programs. The data material was…	Anna Paldam Folker a,⁎, Kim Mathiasen b,c , Sigurd Mørk Lauridsen a , Ellen Stenderup c , Els Dozeman d , Marie Paldam Folker	Therapists and managers involved in internet-based therapy services across five European countries.	Internet-delivered cognitive behavior therapy (iCBT) for common mental health disorders such as anxiety and depression.	The study compares the implementation challenges across different internet-based therapy services rather than a traditional intervention versus control comparison.	The study identifies and analyzes the perceived implementation challenges faced by therapists and managers in delivering iCBT, contributing to the understanding of how to effectively integrate these services into mental health care systems.
Experiences from implementation of internet-delivered cognitive behaviour therapy for insomnia in psychiatric health care: a qualitative study applying the NASSS framework	exploratory qualitative study utilizing semi-structured interviews with therapists and managers involved in a pilot implementation of ICBT-i. The data were analyzed using qualitative content analysis guided by the NASSS (Non-adoption, Abandonment, Scale-up, Spread, and Sustainability) framework.	Josefin Kadesjö Banck and Susanne Bernhardsson	he study involved 12 participants: 7 therapists and 5 managers working in outpatient psychiatric health care in western Sweden. These individuals were directly involved in the pilot implementation of ICBT-i.	The intervention was the implementation of an internet-delivered cognitive behavioural therapy program specifically designed for insomnia (ICBT-i). The program comprised eight therapy modules delivered over approximately 8 weeks, accessible to patients through an online platform	As a qualitative study focusing on implementation experiences, there was no direct comparison group or control intervention. The study aimed to identify facilitators and barriers in the implementation process rather than compare outcomes between different interventions.	The study identified 32 facilitators and 21 barriers to the implementation of ICBT-i, organized under the seven domains of the NASSS framework. Key facilitators included meeting a demand for treatment options, experienced benefits of ICBT-i, training and support, and managerial engagement. Key barriers included low interest among therapists, difficulties in patient recruitment, perceived low abil…
A qualitative study on the implementation of a transdiagnostic cognitive behavioral therapy for children in a child welfare residential treatment program	This qualitative study employs the Consolidated Framework for Implementation Research (CFIR) to assess the implementation process of transdiagnostic CBTs within a child welfare residential treatment program.	Gina Dimitropoulos, David Lindenbach, Alida Anderson, Melissa Rowbotham, Emily Wang, Madison Heintz, Jill Ehrenreich-May, and Paul D. Arnold	The focus is on children within a child welfare residential treatment program, addressing their mental health needs through the implementation of transdiagnostic CBTs.	The intervention involves the application of transdiagnostic cognitive behavioral therapies, specifically the Unified Protocol, tailored for children in residential treatment settings	As a qualitative study, there is no direct comparison group; instead, the research examines the implementation process and identifies factors influencing the adoption of the intervention.	The study concludes that providing transdiagnostic cognitive behavioral therapies for children in residential treatment is both feasible and acceptable. It offers a template for implementing evidence-based practices in such settings, highlighting the importance of addressing implementation challenges to enhance mental health outcomes for children in residential care. This research contributes val…
Sequential mixed method evaluation of the acceptability, feasibility, and appropriateness of cognitive behavioral therapy for psychosis stepped care	This study employs an exploratory sequential mixed-method design comprising two phases: Phase 1: Quantitative assessment using the Acceptability of Intervention Measure, Intervention Appropriateness Measure, and the Feasibility of Intervention Measure to evaluate practitioners' perceptions of CBTp Stepped Care (CBTp-SC). Phase 2: Qualitative evaluation through focus groups with CBTp-SC-trained pr…	Sarah L. Kopelovich, Jessica Maura, Jennifer Blank, and Gloria Lockwood	The research focuses on mental health practitioners and administrators in community mental health care settings who have been trained in a stepped care model of CBTp.	The intervention involves a stepped care model for CBTp, which includes: Step 1: Low-intensity CBTp Step 2: Group-Administered CBTp Step 3: Formulation-based CBTp This model is designed to improve access to CBTp by providing varying levels of intervention intensity based on patient needs.	The study does not include a direct comparison group but evaluates the perceptions of the stepped care model's acceptability, feasibility, and appropriateness among trained practitioners.	The findings indicate that early adopters perceive the CBTp stepped care model as acceptable, feasible, and appropriate for community mental health settings. However, several barriers to implementation were identified, including: The importance of organizational readiness The need for a dedicated CBTp coordinator role Desire for adaptation of the intervention to fit specific organizational contex…
Implementing cognitive behavior therapy for chronic fatigue syndrome in mental health care: a costs and outcomes analysis	This study utilized a non-controlled before-and-after design with an eight-month time horizon to assess both the costs and effects of implementing a CBT program for CFS. The analysis encompassed the expenses associated with delivering the treatments and the costs related to the implementation process, including informing general practitioners (GPs) and CFS patients, training therapists, and instr…	Korine Scheeres, Michel Wensing, Gijs Bleijenberg, and Johan L. Severens.	The research involved 125 patients diagnosed with CFS who received CBT treatment at the participating mental health center.	The intervention consisted of implementing a structured CBT program tailored for individuals with CFS. The implementation process included training six behavioral therapists, informing GPs and patients about the availability of the treatment, and integrating the program into the existing services of the MHC.	As a non-controlled study, there was no direct comparison group. The evaluation focused on assessing changes in patient outcomes and costs before and after the implementation of the CBT program.	The study reported that after treatment, 37% of patients had recovered from CFS, with a mean gain of 0.03 Quality-Adjusted Life Years (QALYs). There was a significant reduction in patients' healthcare costs and productivity losses. From a societal perspective, the implementation led to cost savings and improved health states for patients, indicating a dominant cost-outcome ratio. From a healthcar…
Implementing guided ICBT for chronic pain and fatigue: A qualitative evaluation among therapists and managers	This qualitative study utilized semi-structured interviews with therapists and managers from twelve mental health care clinics. The interviews were guided by the Consolidated Framework for Implementation Research (CFIR), covering five domains: The implemented intervention Individual characteristics of the users The inner setting of implementation The outer setting The implementation process	Rosalie van der Vaart, Margreet Worm-Smeitink, Yvonne Bos, Michel Wensing, Andrea Evers, and Hans Knoop	The research involved therapists and managers from twelve mental health care clinics participating in an implementation project for ICBT targeting chronic pain and CFS.	The intervention focused on implementing guided ICBT programs designed for patients with chronic pain and CFS within routine mental health care practices.	As a qualitative evaluation, the study did not include a direct comparison group but aimed to identify facilitators and barriers encountered during the implementation process.	The study identified several key themes influencing the implementation of ICBT: Intervention Characteristics: Quality of content, perceived effectiveness, and usability were crucial. Individual Characteristics: Therapists' attitudes, self-efficacy, ability to learn new skills, and patients' motivation to engage in online treatment played significant roles. Inner Setting: Internal team communicati…
Internet-Based Cognitive Behavioral Therapy Among Psychologists in a Medical Setting: A Survey on Implementation	This study utilized a web-based survey based on the Unified Theory of Acceptance and Use of Technology (UTAUT). The survey assessed the current use of iCBT, the intention to use iCBT in the future, and the UTAUT constructs: performance expectancy (PE), effort expectancy (EE), social influence (SI), and facilitating conditions (FC).	Renée V.H. IJzerman, Rosalie van der Vaart, and Andrea W.M. Evers.	The research involved 107 psychologists working in medical settings	The intervention focused on the implementation of iCBT among psychologists in medical settings	The study did not include a direct comparison group but assessed the current use and intention to use iCBT among psychologists.	The study found that 16.8% of psychologists had access to iCBT, 15.9% currently used it, and 21.5% intended to use it within the next year. The constructs of performance expectancy, effort expectancy, and social influence significantly influenced the behavioral intention to use iCBT among nonusers. Yes, the paper discusses barriers and facilitators in implementing internet-based cognitive behavio…
A Randomized Implementation Study of Trauma-Focused Cognitive Behavioral Therapy for Adjudicated Teens in Residential Treatment Facilities	This randomized implementation study involved 129 therapists across 18 RTF programs. Therapists were assigned to one of two TF-CBT implementation strategies: Web-based TF-CBT training and consultation (W): Therapists received online training and consultation. Web-based TF-CBT training, a 2-day live workshop, and twice-monthly phone consultation (W + L): Therapists received the online training, an…	Judith A. Cohen, Anthony P. Mannarino, Kay Jankowski, Stanley Rosenberg, Suzanne Kodya, and George L. Wolford II	The research involved 129 therapists treating adjudicated youth in 18 residential treatment facilities	The intervention focused on implementing TF-CBT among therapists in RTF settings. The implementation strategies included web-based training, a live workshop, and phone consultations	The study compared two implementation strategies: Web-based training and consultation (W): Online training and consultation. Web-based training, live workshop, and phone consultation (W + L): Online training, an in-person workshop, and ongoing phone consultations. The outcomes assessed included therapist screening, TF-CBT engagement, completion, fidelity, and youth improvement in PTSD and depress…	The study found that the W + L condition resulted in significantly more therapists conducting trauma screening (p = .0005), completing treatment (p = .03), and delivering TF-CBT with fidelity (p = .001) compared to the W condition. Therapist licensure significantly impacted several outcomes. Adjudicated RTF youth receiving TF-CBT across conditions experienced statistically and clinically signific…
Access to best-evidenced mental health support for care-experienced young people: Learnings from the implementation of cognitive therapy for PTSD	This active, open implementation trial involved 28 mental health teams across England, including general Child and Adolescent Mental Health Services (CAMHS), targeted CAMHS for CEYP, and social care-based teams. The study engaged 243 mental health professionals from various backgrounds. Teams participated in rolling three-monthly focus groups and individual interviews to identify barriers and fac…	Rosie McGuire, Richard Meiser-Stedman, Patrick Smith, Davin Schmidt, Gretchen Bjornstad, Robyn Bosworth, Timothy Clarke, Joe Coombes, Emma Geijer Simpson, Kristian Hudson, Paula Oliveira, John A. A. Macleod, Ruth McGovern, Paul Stallard, Katie Wood, and Rachel M. Hiller.	The research involved 28 mental health teams across England, comprising 243 mental health professionals from various backgrounds, aiming to implement CT-PTSD for CEYP.	The intervention focused on implementing CT-PTSD among mental health teams serving CEYP. The study aimed to understand the barriers and facilitators to delivering this evidence-based treatment to this population.	The study did not include a direct comparison group but assessed the implementation process across different teams to identify factors influencing the delivery of CT-PTSD to CEYP	The study found that almost half of the teams were able to implement CT-PTSD, but only approximately one-quarter did so specifically with CEYP. Universal barriers included service structures, poor resourcing, and the complexities of the young person and their network. Unique factors differentiating teams that successfully implemented CT-PTSD included commissioning practices, team culture, leaders…
Stakeholder perceptions of the barriers to receiving and delivering exposure-based cognitive behavioral therapy for anxiety disorders in adult community mental health settings	The study utilized surveys developed with input from key stakeholders—patients, providers, and administrators—to assess perceptions of barriers to delivering or receiving CBT for anxiety disorders	Kate Wolitzky-Taylor, Bowen Chung, Sarah Kate Bearman, Joanna Arch, Jason Grossman, Karissa Fenwick, and Rebecca Lengnick-Hall	The study involved patients, providers, and administrators from adult community mental health settings	The intervention under investigation was exposure-based cognitive behavioral therapy (CBT) for anxiety disorders	The study did not include a direct comparison group. Instead, it focused on gathering insights from different stakeholder groups regarding the implementation of CBT.	The study identified several key barriers to the implementation of CBT for anxiety disorders in community mental health settings, including: Lack of Training/Competency: Providers and administrators reported that insufficient training and competency in delivering CBT were significant barriers. Patient Symptoms: Patients indicated that their own symptoms often impacted their ability to receive tre…
Leveraging multi-stakeholder engagement to develop an implementation blueprint for a brief trauma-focused cognitive behavioral therapy in primary care	Implementation science approach utilizing a hybrid type 1 effectiveness-implementation trial	Sarah E. Valentine, Cara Fuchs, Misha Carlson, and A. Rani Elwy	The study focused on patients and providers within primary care settings at a large safety net hospital.	The intervention was the Skills Training in Affective and Interpersonal Regulation for PTSD treatment in primary care (STAIR-PC), a brief trauma-focused cognitive behavioral therap	The study did not include a direct comparison group. Instead, it focused on developing an implementation blueprint through stakeholder engagement.	The study developed an implementation blueprint to guide the integration of the STAIR-PC intervention into usual care at the hospital, addressing anticipated barriers and facilitators identified through stakeholder engagement. PUBMED CENTRAL This research highlights the importance of involving multiple stakeholders in the development of implementation strategies to enhance the delivery of evidenc…
Implementation of the CALM intervention for anxiety disorders: a qualitative study	The study conducted qualitative interviews with 47 clinic staff members and 14 study-trained anxiety clinical specialists (ACSs) to assess the implementation process of the CALM intervention.	Geoffrey M. Curran, Greer Sullivan, Peter Mendel, Michelle G. Craske, Cathy D. Sherbourne, Murray B. Stein, Ashley McDaniel, and Peter Roy-Byrne.	The study involved clinic staff members, including primary care providers, nurses, clinic administrators, and clinic staff, as well as study-trained anxiety clinical specialists who coordinated the collaborative care and provided cognitive behavioral therapy	The intervention under investigation was the Coordinated Anxiety Learning and Management (CALM) program, a collaborative-care model for anxiety disorders that includes cognitive behavioral therapy	The study did not include a direct comparison group. Instead, it focused on evaluating the implementation process of the CALM intervention	The study identified several key facilitators and barriers to implementing the CALM intervention: Facilitators: Perception of Low Burden: The intervention was perceived as not overly burdensome to implement. Provider Satisfaction: Providers were generally satisfied with the intervention. Frequent Interaction with ACSs: Regular interaction between providers and anxiety clinical specialists facilit…
Implementing Trauma-Focused CBT for Children of Veterans in the VA: Providing Comprehensive Services to Veterans and Their Families	literature review or narrative review	Leigh E. Ridings, Angela D. Moreland, Karen H. Petty, and Ralph H. Johnson.	The focus is on veterans and their families, particularly children who may be experiencing trauma-related symptoms due to the unique stressors associated with military life	The intervention discussed is trauma-focused cognitive-behavioral therapy (TF-CBT), an evidence-based treatment designed to address trauma-related symptoms in children and adolescents.	The article does not include a direct comparison group. Instead, it reviews the implementation of TF-CBT within the VA system and discusses the potential benefits and challenges associated with its integration.	The paper highlights the value of implementing TF-CBT in the VA system, noting its family and resilience-focused structure, strong empirical support, and flexible delivery model. It also discusses potential barriers to implementation, such as VA policies focusing primarily on veteran treatment and limited facility resources. This review underscores the importance of providing comprehensive mental…
Intensive cognitive therapy for post-traumatic stress disorder in routine clinical practice: A matched comparison audit.	Matched comparison audit of a consecutive case series.	Hannah Murray, Sharif El-Leithy, and Jo Billings	ndividuals diagnosed with PTSD receiving treatment at an NHS traumatic stress service in London, UK. The study included 20 cases of intensive treatment matched with 20 cases of weekly treatment based on specific variables.	Intensive cognitive therapy for PTSD delivered daily over approximately five hours per session across five treatment days (typically within two weeks).	Weekly cognitive therapy for PTSD with 60–90-minute sessions once a week.	Both groups showed significant improvements in PTSD and depression measures. The intensive therapy group demonstrated greater improvements in PTSD symptoms compared to the weekly therapy group.
Cognitive behavioral therapy for the treatment of post-traumatic stress disorder: a review
Training early psychosis community clinicians in CBT for psychosis: Implementation and feasibility
Barriers and facilitators to implementation of cognitive adaptation training in long‐term inpatient facilities
Using Fidelity Assessments to Train Frontline Clinicians in the Delivery of Cognitive-Behavioral Therapy for PTSD in Persons with Serious Mental Illness.
Implementing trauma-focused cognitive behavioral therapy in Philadelphia: A 10-year evaluation	Mixed-methods implementation science evaluation using the Exploration, Preparation, Implementation, and Sustainment (EPIS) framework. Data include implementation (adoption, reach, sustainability) and effectiveness (changes in PTSD symptoms).	Briana S. Last, Christina Johnson, Natalie Dallard, Sara Fernandez-Marcote, Arturo Zinny, Kamilah Jackson, Lauren Cliggitt, Brittany N. Rudd, Chynna Mills, Rinad S. Beidas.	Youths aged 3–21 in Philadelphia receiving trauma-focused cognitive behavioral therapy (TF-CBT). Mental health professionals (478 therapists) across 20 behavioral health agencies.	Trauma-Focused Cognitive Behavioral Therapy (TF-CBT).	There is no direct control group in this study; outcomes are evaluated pre- and post-implementation across multiple time points.	Implementation Outcomes: Adoption: 478 clinicians trained in TF-CBT. Reach: 23,401 youths screened for trauma, with 7,550 receiving TF-CBT. Sustainability: Participation by 16 agencies over the decade. Effectiveness Outcomes: Significant reduction in PTSD symptoms among youth receiving TF-CBT (30% decline in symptom severity from baseline to treatment termination).
Assessing fidelity of cognitive behavioral therapy in rural VA clinics: design of a randomized implementation effectiveness (hybrid type III) trial" focuses on evaluating the implementation of cognitive behavioral therapy (CBT) in rural Veterans Affairs (VA) clinics.
Comparing Alliance in Two Cognitive-Behavioural Therapies for Adolescents With ADHD Using a Randomized Controlled Trial	This randomized controlled trial compared two CBT approaches: Structured CBT: Focused on planning skills. Less-Structured Solution-Focused CBT: Emphasized solutions and was delivered in the style of Motivational Interviewing. The study assessed the client-therapist alliance and its association with treatment outcomes	Bianca Boyer, Kelsey J. MacKay, Bryce D. McLeod, and Saskia van der Oord	The research involved adolescents diagnosed with ADHD	The interventions were two forms of CBT: Structured CBT: Focused on planning skills. Less-Structured Solution-Focused CBT: Emphasized solutions and was delivered in the style of Motivational Interviewing.	The study compared the client-therapist alliance and treatment outcomes between the two CBT approaches: Structured CBT: Focused on planning skills. Less-Structured Solution-Focused CBT: Emphasized solutions and was delivered in the style of Motivational Interviewing. The comparison aimed to determine which approach was more effective in building a strong therapeutic alliance and improving ADHD sy…	The study found that both CBT approaches were effective in building a strong client-therapist alliance. However, the less-structured solution-focused CBT delivered in the style of Motivational Interviewing was associated with a stronger therapeutic alliance and better treatment outcomes for adolescents with ADHD. PUBMED This suggests that the style and structure of CBT can influence the strength …
Internet-based cognitive behavioral therapy for anxiety in an outpatient specialized care setting: A qualitative study of the patients' experience of the therapy	This qualitative study involved semi-structured interviews with twelve participants diagnosed with social anxiety disorder or panic disorder. The participants had undergone iCBT with minimal support while awaiting face-to-face psychological treatment. The interviews aimed to explore their experiences and perceptions of the iCBT treatment.	Martin Kent Pedersen, Rozhiar Mohammadi, Kim Mathiasen, and Mette Elmose	The research involved twelve patients diagnosed with social anxiety disorder or panic disorder, all of whom had participated in iCBT with minimal support while awaiting face-to-face psychological treatment.	The intervention was internet-based cognitive behavioral therapy (iCBT) for anxiety disorders, delivered with minimal support. Participants engaged with the iCBT program while actively awaiting face-to-face psychological treatment.	The study did not include a direct comparison group. Instead, it focused on exploring the participants' experiences with iCBT in the context of awaiting traditional face-to-face therapy.	The study found that participants generally viewed iCBT less favorably compared to traditional face-to-face therapy. Despite this, many participants reported experiencing various benefits from the iCBT treatment. Some individuals faced challenges in applying the materials to practical situations. A significant majority expressed a need for additional support, with non-completers particularly desi…
Internet-Administered Cognitive Behavioral Therapy for Common Mental Health Difficulties in Parents of Children Treated for Cancer: Intervention Development and Description Study	This study employed a multimethod approach, including a systematic review, interview studies, a single-arm trial, participatory action research, and a cross-sectional web-based survey, to inform the development of the intervention.	Joanne Woodford, Paul Farrand, Josefin Hagström, Li Hedenmalm, and Louise von Essen	The intervention targets parents of children who have completed cancer treatment.	The intervention is a guided, internet-administered LICBT program designed to support parents of children treated for cancer	The study does not include a direct comparison group. Instead, it focuses on developing and describing the intervention.	The study aims to provide a detailed description of the intervention, following the Template for Intervention Description and Replication (TIDieR) checklist, to enhance fidelity to the intervention protocol and facilitate later implementation. PUBMED CENTRAL This research contributes to the development of accessible psychological support for parents of children who have completed cancer treatment…
Effectiveness of Internet-based cognitive-behavioural therapy for obsessive-compulsive disorder (OCD-NET) and body dysmorphic disorder (BDD-NET) in the Swedish public health system using the RE-AIM implementation framework	The study utilized the RE-AIM (Reach, Effectiveness, Adoption, Implementation, and Maintenance) framework to evaluate the implementation of ICBT for OCD and BDD in the Swedish public health system.	Lina Lundström, Oskar Flygare, Ekaterina Ivanova, David Mataix-Cols, Jesper Enander, Diana Pascal, Long-Long Chen, Erik Andersson, and Christian Rück	The study focused on individuals diagnosed with obsessive-compulsive disorder (OCD) and body dysmorphic disorder (BDD) within the Swedish public health system.	The intervention was therapist-guided internet-delivered cognitive-behavioral therapy (ICBT) tailored for OCD and BDD.	The study did not include a direct comparison group. Instead, it focused on evaluating the implementation and effectiveness of ICBT for OCD and BDD within the existing healthcare system.	The study found that both OCD-NET and BDD-NET treatments were associated with significant reductions in symptom severity at post-treatment. Additionally, the implementation of ICBT led to a reduction in waiting lists for other treatment options at the clinic. These results suggest that ICBT for OCD and BDD is an effective treatment modality that can be successfully integrated into the Swedish pub…

## Sheet: Cross-sectional
Study name	Study design	Author name	Were the criteria for inclusion in the sample clearly defined?	Were the study subjects and the setting described in detail?	Was the exposure measured in a valid and reliable way?	Were objective, standard criteria used for measurement of the condition?	Were confounding factors identified?	Were strategies to deal with confounding factors stated?	Were the outcomes measured in a valid and reliable way?	Was appropriate statistical analysis used?	REMARKS
Internet-Based Cognitive Behavioral Therapy Among Psychologists in a Medical Setting: A Survey on Implementation	This study utilized a web-based survey based on the Unified Theory of Acceptance and Use of Technology (UTAUT). The survey assessed the current use of iCBT, the intention to use iCBT in the future, and the UTAUT constructs: performance expectancy (PE), effort expectancy (EE), social influence (SI), and facilitating conditions (FC).	Renée V.H. IJzerman, Rosalie van der Vaart, and Andrea W.M. Evers.	Y	Y	U	U	U	U	U	Y	Low quality
Stakeholder perceptions of the barriers to receiving and delivering exposure-based cognitive behavioral therapy for anxiety disorders in adult community mental health settings	The study utilized surveys developed with input from key stakeholders—patients, providers, and administrators—to assess perceptions of barriers to delivering or receiving CBT for anxiety disorders	Kate Wolitzky-Taylor, Bowen Chung, Sarah Kate Bearman, Joanna Arch, Jason Grossman, Karissa Fenwick, and Rebecca Lengnick-Hall	Y	Y	Y	U	N	N	U	Y	Low quality(M)

## Sheet: Quasi experimental
Study name	Study design	Author name	Is it clear in the study what is the “cause” and what is the “effect” (i.e., there is no confusion about which variable comes first)?	Was there a control group?	Were participants included in any comparisons similar?	Were the participants included in any comparisons receiving similar treatment/care, other than the exposure or intervention of interest?	Were there multiple measurements of the outcome, both pre and post the intervention/exposure?	Were the outcomes of participants included in any comparisons measured in the same way?	Were outcomes measured in a reliable way?	Was follow-up complete and if not, were differences between groups in terms of their follow-up adequately described and analyzed?	Was appropriate statistical analysis used?
Implementing cognitive behavior therapy for chronic fatigue syndrome in mental health care: a costs and outcomes analysis	This study utilized a non-controlled before-and-after design with an eight-month time horizon to assess both the costs and effects of implementing a CBT program for CFS. The analysis encompassed the expenses associated with delivering the treatments and the costs related to the implementation process, including informing general practitioners (GPs) and CFS patients, training therapists, and instr…	Korine Scheeres, Michel Wensing, Gijs Bleijenberg, and Johan L. Severens.	Y	N	U	U	Y	U	U	Y	Y	Low quality(M)

## Sheet: RCT
Study name	Study design	Author name	1. Was true randomization used for assignment of participants to treatment groups?	2. Was allocation to treatment groups concealed?	3. Were treatment groups similar at the baseline?	4. Were participants blind to treatment assignment?	5. Were those delivering the treatment blind to treatment assignment?	6. Were treatment groups treated identically other than the intervention of interest?	7. Were outcome assessors blind to treatment assignment?	8. Were outcomes measured in the same way for treatment groups?	9. Were outcomes measured in a reliable way?	10. Was follow up complete and if not, were differences between groups in terms of their follow up adequately described and analysed?	11. Were participants analysed in the groups to which they were randomized?	12. Was appropriate statistical analysis used?	13. Was the trial design appropriate and any deviations from the standard RCT design (individual randomization, parallel groups) accounted for in the conduct and analysis of the trial?	Remarks
Brief cognitive behavioral therapy in primary care: a hybrid type 2 patient-randomized effectiveness-implementation design	Hybrid Type 2 randomized controlled trial, integrating both effectiveness and implementation research methods	Jeffrey A. Cully, Maria E. A. Armento, Juliette Mott, Michael R. Nadorff, Aanand D. Naik, Melinda A. Stanley, Kristen H. Sorocco, Mark E. Kunik, Nancy J. Petersen, and Michael R. Kauth	Y	U	U	N	N	Y	U	Y	Y	U	U	Y	Y	High quality
Working alliance and competence as predictors of outcome in cognitive behavioral therapy for social anxiety and panic disorder in adults	Randomized controlled effectiveness trial	Thomas Haug, Tine Nordgreen, Lars-Göran Öst, Tone Tangen, Gerd Kvale, Ole Johan Hovland, Einar R. Heiervang, and Odd E. Havik	Y	U	Y	N	N	Y	U	Y	Y	U	U	Y	Y	High quality
A Randomized Implementation Study of Trauma-Focused Cognitive Behavioral Therapy for Adjudicated Teens in Residential Treatment Facilities	This randomized implementation study involved 129 therapists across 18 RTF programs. Therapists were assigned to one of two TF-CBT implementation strategies: Web-based TF-CBT training and consultation (W): Therapists received online training and consultation. Web-based TF-CBT training, a 2-day live workshop, and twice-monthly phone consultation (W + L): Therapists received the online training, an…	Judith A. Cohen, Anthony P. Mannarino, Kay Jankowski, Stanley Rosenberg, Suzanne Kodya, and George L. Wolford II	Y	U	Y	N	N	Y	U	Y	Y	U	Y	Y	Y	High quality
"Associations between therapy skills and patient experiences of change processes in cognitive behavioral therapy for psychosis"	The research employed an observational study design analyzing a multicenter, randomized controlled trial (RCT) dataset (the POSITIVE study) focusing on the relationship between therapy skills and patient experiences during cognitive behavioral therapy for psychosis (CBTp).	Andreas Wittorf, Ute E. Jakobi-Malterre, Silke Beulen, Andreas Bechdolf, Bernhard W. Müller, Gudrun Sartory, Michael Wagner, Georg Wiedemann, Wolfgang Wölwer, Jutta Herrlich, Stefan Klingberg.	Y	U	Y	U	N	Y	Y	Y	Y	U	U	Y	Y	Low quality

## Sheet: Qualitative
Study name	Study design	Author name	1. Is there congruity between the stated philosophical perspective and the research methodology? (Y/N/U/NA)	2. Is there congruity between the research methodology and the research question or objectives?	3. Is there congruity between the research methodology and the methods used to collect data?	4. Is there congruity between the research methodology and the representation and analysis of data?	5. Is there congruity between the research methodology and the interpretation of results?	6. Is there a statement locating the researcher culturally or theoretically?	7. Is the influence of the researcher on the research, and vice- versa, addressed?	8. Are participants, and their voices, adequately represented?	9. Is the research ethical according to current criteria or, for recent studies, and is there evidence of ethical approval by an appropriate body?	10. Do the conclusions drawn in the research report flow from the analysis, or interpretation, of the data?	REMARKS
Provider perspectives of implementation of an evidence-based insomnia treatment in Veterans Affairs (VA) primary care: barriers, existing strategies, and future directions	Qualitative study using semi-structured interviews guided by the Consolidated Framework for Implementation Research (CFIR).	Erin Koffel and Hildi Hagedorn	Y	Y	Y	Y	Y	N	N	Y	Y	Y	High quality	Yes: 8 No: 1 Unclear: 1
Barriers to disseminating brief CBT for voices from a lived experience and clinician perspective	Two-part qualitative study using focus groups and questionnaires to explore perspectives on the implementation and engagement with guided self-help CBT for distressing voices.	Cassie M. Hazell, Clara Strauss, Kate Cavanagh, and Mark Hayward	U	Y	Y	Y	Y	N	Y	Y	Y	Y	High quality	Yes: 7 No: 0 Unclear: 3
Commencing and Persisting With a Web-Based Cognitive Behavioral Intervention for Insomnia: A Qualitative Study of Treatment Completers	Qualitative study using semi-structured interviews and online surveys with participants from a clinical trial.	Charles Chan, Stacey West, and Nick Glozier	U	Y	Y	Y	Y	N	Y	Y	Y	Y	High quality	Yes: 8 No: 0 Unclear: 2
Norwegian General Practitioners’ Perspectives on Implementation of a Guided Web-Based Cognitive Behavioral Therapy for Depression	Qualitative study using semi-structured in-depth interviews and thematic analysis.	Maja Wilhelmsen, Ragnhild Sørensen Høifødt, Nils Kolstrup, Knut Waterloo, Martin Eisemann, Richard Chenhall, and Mette Bech Risør.	U	Y	Y	Y	Y	N	N	Y	Y	Y	High quality	Yes: 7 No: 2 Unclear: 1
Barriers to and Facilitators of Using Evidence-Based, Cognitive-Behavioral Anxiety Interventions in Integrated Primary Care Practice	Qualitative descriptive study using semi-structured interviews to explore barriers and facilitators to behavioral health providers (BHPs) delivering evidence-based cognitive-behavioral anxiety interventions in integrated primary care (IPC) settings.	Robyn L. Shepardson, Terri L. Fletcher, Jennifer S. Funderburk, Risa B. Weisberg, Gregory P. Beehler, Stephen A. Maisto.	U	Y	Y	Y	Y	Y	N	Y	Y	Y	High quality	Yes: 8 No: 0 Unclear: 2
Cognitive Behaviour Therapy within Assertive Outreach Teams: Barriers to Implementation	Qualitative peer audit conducted during a workshop at the National Forum for Assertive Outreach Annual Conference in 2006.	C. H. J. Williams	U	Y	Y	Y	Y	N	N	Y	U	Y	Low quality	Yes: 5 No: 3 Unclear: 2
"Barriers and facilitators to implementing a stepped care cognitive-behavioral therapy for insomnia in cancer patients: a qualitative study"	Qualitative study using focus groups.	Josée Savard, Catherine Filion, Marie-Pierre Gagnon, Aude Caplette-Gingras, Lynda Bélanger, Charles M. Morin.	U	Y	Y	Y	Y	U	U	Y	Y	Y	High quality	Yes: 8 No: 1 Unclear: 1
Barriers to and Facilitators in the Implementation of Cognitive-Behavioral Therapy for Youth Anxiety in the Community.	Qualitative study using interviews with 50 therapists two years after training.	Vanesa A. Ringle, Kendra L. Read, Julie M. Edmunds, Douglas M. Brodman, Philip C. Kendall, Frances Barg, Rinad S. Beidas	Y	Y	Y	Y	Y	U	U	Y	Y	Y	High quality	Yes: 8 No: 0 Unclear: 2
Exploring the implementation of cognitive behaviour therapy for psychosis using the Normalization Process Theory framework	Qualitative methodology involving semi-structured focus groups and individual interviews.	Nikos Xanidis and Andrew Gumley.	Y	Y	Y	Y	Y	U	U	Y	Y	Y	High quality	Yes: 8 No: 0 Unclear: 2
Organizational Readiness for Implementing an Internet-Based Cognitive Behavioral Therapy Intervention for Depression Across Community Mental Health Services in Albania and Kosovo	Directed qualitative content analysis using Bryan Weiner's Organizational Readiness for Implementing Change (ORIC) framework.	Asmae Doukani, Arlinda Cerga Pashoja, Naim Fanaj, Gentiana Qirjako, Andia Meksi, Sevim Mustafa, Christiaan Vis, Juliane Hug.	Y	Y	Y	Y	Y	U	U	Y	Y	Y	High quality	Yes: 8 No: 0 Unclear: 2
A Qualitative Examination of a School-Based Implementation of Computer-Assisted Cognitive-Behavioral Therapy for Child Anxiety.	Qualitative examination using interviews analyzed through the Consolidated Framework for Implementation Research (CFIR).	Margaret E. Crane, Katherine E. Phillips, Colleen A. Maxwell, Lesley A. Norris, Lara S. Rifkin, Jacob M. Blank, Samantha D. Sorid, Kendra L. Read, Anna J. Swan, Philip C. Kendall, and Hannah E. Frank.	Y	Y	Y	Y	Y	U	N	Y	N	Y	High quality	Yes: 8 No: 1 Unclear: 1
Implementing Internet-Delivered Cognitive Behavioral Therapy in Healthcare Services: A Qualitative Exploration of Stakeholder Experience.	Qualitative exploration using semi-structured interviews analyzed through a descriptive-interpretive approach.	Daniel Duffy, Derek Richards, Caroline Earley, and Ladislav Timulak.	U	Y	Y	Y	U	Y	U	Y	Y	Y	High quality	Yes: 7 No: 1 Unclear: 2
Barriers and facilitators for the implementation of blended psychotherapy	a qualitative research design, likely involving interviews or focus groups with therapists to gather insights on their experiences and perceptions regarding blended psychotherapy.	I. Titzler, K. Schmitz, D. Ebert, M. Baumeister, and H. Riper.	U	Y	Y	Y	Y	U	U	Y	Y	Y	High quality	Yes: 8 No: 0 Unclear: 2
Cognitive-Behavioral Treatments for Criminogenic Thinking: Barriers and Facilitators to Implementation Within the Veterans Health Administration	Qualitative analysis of expert interviews	Blonigen, D. M., Bui, L., Elbogen, E. B., Blodgett, J. C., Maisel, N. C., Midboe, A. M., and Timko, C.	Y	Y	Y	Y	Y	U	U	Y	N	Y	High quality	Yes: 7 No: 1 Unclear: 2
Patient and Therapist Perceptions of a Publicly Funded Internet-Based Cognitive Behavioral Therapy Program in Ontario During the COVID-19 Pandemic	Qualitative study using semi-structured interviews	Serena Thapar1,2, HBSc; Megan Nguyen1, RN, PhD; Bilal Noreen Khan1,3, MPH, MSc; Roz Fanaieyan1, MPH; Vanessa Kishimoto1, MPH; Rebecca Liu1, PhD; Blanca Bolea-Alamañac1,4, MD, PhD; Marisa Leon-Carlyle1, MD, MSc; Anne O’Riordan1,5, BSc; Maggie Keresteci1,5, MA, CHE; Onil Bhattacharyya1,6, MD, Ph	N	Y	Y	Y	Y	U	U	Y	Y	Y	Low quality	Yes: 6 No: 2 Unclear: 2
Experiences from implementation of internet-delivered cognitive behaviour therapy for insomnia in psychiatric health care: a qualitative study applying the NASSS framework	exploratory qualitative study utilizing semi-structured interviews with therapists and managers involved in a pilot implementation of ICBT-i. The data were analyzed using qualitative content analysis guided by the NASSS (Non-adoption, Abandonment, Scale-up, Spread, and Sustainability) framework.	Josefin Kadesjö Banck and Susanne Bernhardsson	U	Y	Y	Y	Y	U	U	Y	Y	Y	High quality	Yes: 8 No: 0 Unclear: 2
A qualitative study on the implementation of a transdiagnostic cognitive behavioral therapy for children in a child welfare residential treatment program	This qualitative study employs the Consolidated Framework for Implementation Research (CFIR) to assess the implementation process of transdiagnostic CBTs within a child welfare residential treatment program.	Gina Dimitropoulos, David Lindenbach, Alida Anderson, Melissa Rowbotham, Emily Wang, Madison Heintz, Jill Ehrenreich-May, and Paul D. Arnold	U	Y	Y	Y	Y	Y	U	N	Y	Y	High quality	Yes: 8 No: 0 Unclear: 2
Implementing guided ICBT for chronic pain and fatigue: A qualitative evaluation among therapists and managers	This qualitative study utilized semi-structured interviews with therapists and managers from twelve mental health care clinics. The interviews were guided by the Consolidated Framework for Implementation Research (CFIR), covering five domains: The implemented intervention Individual characteristics of the users The inner setting of implementation The outer setting The implementation process	Rosalie van der Vaart, Margreet Worm-Smeitink, Yvonne Bos, Michel Wensing, Andrea Evers, and Hans Knoop	U	Y	Y	Y	Y	U	N	Y	Y	Y	High quality	Yes: 7 No: 1 Unclear: 2
Implementation of the CALM intervention for anxiety disorders: a qualitative study	The study conducted qualitative interviews with 47 clinic staff members and 14 study-trained anxiety clinical specialists (ACSs) to assess the implementation process of the CALM intervention.	Geoffrey M. Curran, Greer Sullivan, Peter Mendel, Michelle G. Craske, Cathy D. Sherbourne, Murray B. Stein, Ashley McDaniel, and Peter Roy-Byrne.	U	Y	Y	Y	Y	U	U	Y	N	Y	High quality	Yes: 8 No: 0 Unclear: 2
Access to best-evidenced mental health support for care-experienced young people: Learnings from the implementation of cognitive therapy for PTSD	This active, open implementation trial involved 28 mental health teams across England, including general Child and Adolescent Mental Health Services (CAMHS), targeted CAMHS for CEYP, and social care-based teams. The study engaged 243 mental health professionals from various backgrounds. Teams participated in rolling three-monthly focus groups and individual interviews to identify barriers and fac…	Rosie McGuire, Richard Meiser-Stedman, Patrick Smith, Davin Schmidt, Gretchen Bjornstad, Robyn Bosworth, Timothy Clarke, Joe Coombes, Emma Geijer Simpson, Kristian Hudson, Paula Oliveira, John A. A. Macleod, Ruth McGovern, Paul Stallard, Katie Wood, and Rachel M. Hiller.	U	Y	Y	Y	Y	U	U	U	Y	Y	High quality	Yes: 8 No: 0 Unclear: 2
Leveraging multi-stakeholder engagement to develop an implementation blueprint for a brief trauma-focused cognitive behavioral therapy in primary care	The study employs a hybrid type 1 effectiveness-implementation design, which includes both quantitative and qualitative methods. While it uses qualitative approaches to engage stakeholders and gather insights, it is not solely qualitative. The quasi-experimental aspect comes from testing the clinical implementation without a randomized control trial, making it a mixed-methods study with quasi-exp…	Sarah E. Valentine, Cara Fuchs, Misha Carlson, and A. Rani Elwy	Y	Y	Y	Y	Y	U	U	Y	U	Y	High quality	Yes: 7 No: 1 Unclear: 2
Clinicians’ Perspectives on Cognitive Therapy in Community Mental Health Settings: Implications for Training and Implementation.	Mixed-methods formative research including surveys and semi-structured interviews.	Shannon Wiltsey Stirman, Ana Gutiérrez-Colina, Katherine Toder, Gregory Esposito, Frances Barg, Frank Castro, Aaron T. Beck, and Paul Crits-Christoph.	Y	Y	Y	Y	Y	U	U	Y	Y	Y	High quality	Yes: 8 No: 0 Unclear: 2

## Sheet: Mixed method
					1. Qualitative Studies					2. Quantitative randomized controlled trials					3. Quantitative Non-Randomized Studies					4. Quantitative Descriptive Studies					5. Mixed Methods Studies
Study name	Study design	Author name	Are there clear research questions?	Do the collected data allow addressing the research questions?	1.1. Is the qualitative approach appropriate to answer the research question?	1.2. Are the qualitative data collection methods adequate to address the research question?	1.3. Are the findings adequately derived from the data?	1.4. Is the interpretation of results sufficiently substantiated by data?	1.5. Is there coherence between qualitative data sources, collection, analysis, and interpretation?	2.1. Is randomization appropriately performed?	2.2. Are the groups comparable at baseline?	2.3. Are there complete outcome data?	2.4. Are outcome assessors blinded to the intervention provided?	2.5. Did the participants adhere to the assigned intervention?	3.1. Are the participants representative of the target population?	3.2. Are measurements appropriate regarding both the outcome and intervention (or exposure)?	3.3. Are there complete outcome data?	3.4. Are the confounders accounted for in the design and analysis?	3.5. During the study period, is the intervention administered (or exposure occurred) as intended?	4.1. Is the sampling strategy relevant to address the research question?	4.2. Is the sample representative of the target population?	4.3. Are the measurements appropriate?	4.4. Is the risk of nonresponse bias low?	4.5. Is the statistical analysis appropriate to answer the research question?	5.1. Is there an adequate rationale for using a mixed methods design to address the research question?	5.2. Are the different components of the study effectively integrated to answer the research question?	5.3. Are the outputs of the integration of qualitative and quantitative components adequately interpreted?	5.4. Are divergences and inconsistencies between quantitative and qualitative results adequately addressed?	5.5. Do the different components of the study adhere to the quality criteria of each tradition of the methods involved?	REMARKS
TF-CBT Training Augmented with a Self-Care Focus: Understanding Facilitators and Barriers to Treatment Implementation	Mixed-methods study combining quantitative and qualitative analyses of clinicians' written reflections.	Julie P. Harrison, Esther Deblinger, Elisabeth Pollio, Beth Cooper, and Robert A. Steer.	Y	Y	Y	Y	Y	Y	Y	NA	NA	NA	NA	NA	U	Y	Y	Y	Y	Y	U	Y	U	Y	Y	Y	Y	Y	Y	High quality		Yes: 19 NA: 5 Unclear: 3
Trauma-Focused Cognitive Behavioral Therapy in 13 Urban Public Schools: Mixed Methods Results of Barriers, Facilitators, and Implementation Outcomes	mixed methods design, combining both qualitative and quantitative approaches to assess the implementation of TF-CBT in school settings. The study aimed to understand barriers, facilitators, and outcomes related to the intervention	E.H. Connors1,2, J. Prout2, R. Vivrette2,3, J. Padden4, N. Lever2	Y	Y	Y	Y	Y	Y	Y	NA	NA	NA	NA	NA	Y	Y	Y	U	Y	Y	Y	Y	U	Y	Y	Y	Y	Y	Y	High quality		Yes: 20 NA: 5 Unclear: 2
Sequential mixed method evaluation of the acceptability, feasibility, and appropriateness of cognitive behavioral therapy for psychosis stepped care	This study employs an exploratory sequential mixed-method design comprising two phases: Phase 1: Quantitative assessment using the Acceptability of Intervention Measure, Intervention Appropriateness Measure, and the Feasibility of Intervention Measure to evaluate practitioners' perceptions of CBTp Stepped Care (CBTp-SC). Phase 2: Qualitative evaluation through focus groups with CBTp-SC-trained pr…	Sarah L. Kopelovich, Jessica Maura, Jennifer Blank, and Gloria Lockwood	Y	Y	Y	Y	Y	Y	Y	NA	NA	NA	NA	NA	Y	Y	Y	Y	Y	Y	N	Y	Y	Y	Y	Y	Y	Y	Y	High quality		Yes: 21 NA: 5 N: 1 Unclear: 0

## Sheet: Quasi experimental RB
Study name	Study design	Author name	1. Risk of bias due to confounding	2. Risk of bias in classification of interventions	3. Risk of bias in selection of participants into the study	4. Risk of bias due to deviations from intended interventions	5. Risk of bias due to missing data	6. Risk of bias arising from measurement of the outcome	7. Risk of bias in selection of the reported result	Overall Risk of Bias
Implementing cognitive behavior therapy for chronic fatigue syndrome in mental health care: a costs and outcomes analysis	This study utilized a non-controlled before-and-after design with an eight-month time horizon to assess both the costs and effects of implementing a CBT program for CFS. The analysis encompassed the expenses associated with delivering the treatments and the costs related to the implementation process, including informing general practitioners (GPs) and CFS patients, training therapists, and instr…	Korine Scheeres, Michel Wensing, Gijs Bleijenberg, and Johan L. Severens.	S	L	M	L	M	M	L	Serious risk of bias
	ROBINS-1 Categories:
	Low risk of bias: The study is well-conducted in a way that minimizes bias in the above domains.
	Moderate risk of bias: There may be some limitations in the study's design or execution, but the overall bias is not extreme.
	Serious risk of bias: Significant flaws in the study's design or execution that introduce substantial bias.
	Critical risk of bias: Major flaws that lead to highly uncertain findings, making the study unreliable.
	No information: The study does not provide enough information to assess the risk of bias in any domain.

## Sheet: RCT RB
			Domain 1: Bias Arising from the Randomization Process			Domain 2: Bias Due to Deviations from Intended Interventions		Domain 3: Bias Due to Missing Outcome Data		Domain 4: Bias in Measurement of the Outcome		Domain 5: Bias in Selection of the Reported Result		Overall Risk of Bias Judgment
Study name	Study design	Author name	1: Was the randomization sequence adequately generated?	2: Was allocation concealed?	Risk of Bias Judgment	1: Was the intervention delivered as intended?	Risk of Bias Judgment:	1: Was there an adequate handling of missing data (e.g., intention-to-treat analysis)?	Risk of Bias Judgment:	1: Were outcome assessors blinded to the intervention?	Risk of Bias Judgment	1: Were all pre-specified outcomes reported?	Risk of Bias Judgment
Brief cognitive behavioral therapy in primary care: a hybrid type 2 patient-randomized effectiveness-implementation design	Hybrid Type 2 randomized controlled trial, integrating both effectiveness and implementation research methods	Jeffrey A. Cully, Maria E. A. Armento, Juliette Mott, Michael R. Nadorff, Aanand D. Naik, Melinda A. Stanley, Kristen H. Sorocco, Mark E. Kunik, Nancy J. Petersen, and Michael R. Kauth	Y	Y	Low risk	Y	Some concerns	Y	Low risk	N	Some concerns	Y	Low risk	Some concerns
Working alliance and competence as predictors of outcome in cognitive behavioral therapy for social anxiety and panic disorder in adults	Randomized controlled effectiveness trial	Thomas Haug, Tine Nordgreen, Lars-Göran Öst, Tone Tangen, Gerd Kvale, Ole Johan Hovland, Einar R. Heiervang, and Odd E. Havik	Y	Y	Low risk	Y	Low risk	Y	Low risk	Y	Low risk	Y	Low risk	Low risk
A Randomized Implementation Study of Trauma-Focused Cognitive Behavioral Therapy for Adjudicated Teens in Residential Treatment Facilities	This randomized implementation study involved 129 therapists across 18 RTF programs. Therapists were assigned to one of two TF-CBT implementation strategies: Web-based TF-CBT training and consultation (W): Therapists received online training and consultation. Web-based TF-CBT training, a 2-day live workshop, and twice-monthly phone consultation (W + L): Therapists received the online training, an…	Judith A. Cohen, Anthony P. Mannarino, Kay Jankowski, Stanley Rosenberg, Suzanne Kodya, and George L. Wolford II	Y	Y	Low risk	Y	Some concerns	Y	Low risk	N	High risk	Y	Low risk	Some concerns
"Associations between therapy skills and patient experiences of change processes in cognitive behavioral therapy for psychosis"	The research employed an observational study design analyzing a multicenter, randomized controlled trial (RCT) dataset (the POSITIVE study) focusing on the relationship between therapy skills and patient experiences during cognitive behavioral therapy for psychosis (CBTp).	Andreas Wittorf, Ute E. Jakobi-Malterre, Silke Beulen, Andreas Bechdolf, Bernhard W. Müller, Gudrun Sartory, Michael Wagner, Georg Wiedemann, Wolfgang Wölwer, Jutta Herrlich, Stefan Klingberg.	U	U	Some concerns	Y	Low risk	U	Some concerns	Y	Low risk	Y	Low risk	Some concerns

## Sheet: DATA REPRESENTATION
Country	Number of studies
United States	14
United Kingdom	5
Netherlands	3
Canada	3
Norway	2
Germany	2
Australia	1
Sweden	1
Albania and Kosovo	1

## Sheet: Qualitative RB
Study name	Study design	Author name	1. Risk of bias due to confounding	2. Risk of bias in classification of interventions	3. Risk of bias in selection of participants into the study	4. Risk of bias due to deviations from intended interventions	5. Risk of bias due to missing data	6. Risk of bias arising from measurement of the outcome	7. Risk of bias in selection of the reported result	Overall Risk of Bias
Provider perspectives of implementation of an evidence-based insomnia treatment in Veterans Affairs (VA) primary care: barriers, existing strategies, and future directions	Qualitative study using semi-structured interviews guided by the Consolidated Framework for Implementation Research (CFIR).	Erin Koffel and Hildi Hagedorn	M	L	M	L	M	M	M	M
Barriers to disseminating brief CBT for voices from a lived experience and clinician perspective	Two-part qualitative study using focus groups and questionnaires to explore perspectives on the implementation and engagement with guided self-help CBT for distressing voices.	Cassie M. Hazell, Clara Strauss, Kate Cavanagh, and Mark Hayward	L	L	M	L	L	L	M	M
Commencing and Persisting With a Web-Based Cognitive Behavioral Intervention for Insomnia: A Qualitative Study of Treatment Completers	Qualitative study using semi-structured interviews and online surveys with participants from a clinical trial.	Charles Chan, Stacey West, and Nick Glozier	L	L	M	L	M	L	M	M
Norwegian General Practitioners’ Perspectives on Implementation of a Guided Web-Based Cognitive Behavioral Therapy for Depression	Qualitative study using semi-structured in-depth interviews and thematic analysis.	Maja Wilhelmsen, Ragnhild Sørensen Høifødt, Nils Kolstrup, Knut Waterloo, Martin Eisemann, Richard Chenhall, and Mette Bech Risør.	L	L	M	L	L	L	M	M
Barriers to and Facilitators of Using Evidence-Based, Cognitive-Behavioral Anxiety Interventions in Integrated Primary Care Practice	Qualitative descriptive study using semi-structured interviews to explore barriers and facilitators to behavioral health providers (BHPs) delivering evidence-based cognitive-behavioral anxiety interventions in integrated primary care (IPC) settings.	Robyn L. Shepardson, Terri L. Fletcher, Jennifer S. Funderburk, Risa B. Weisberg, Gregory P. Beehler, Stephen A. Maisto.	M	L	M	L	M	L	M	M
Cognitive Behaviour Therapy within Assertive Outreach Teams: Barriers to Implementation	Qualitative peer audit conducted during a workshop at the National Forum for Assertive Outreach Annual Conference in 2006.	C. H. J. Williams	S	L	S	L	M	S	S	S
"Barriers and facilitators to implementing a stepped care cognitive-behavioral therapy for insomnia in cancer patients: a qualitative study"	Qualitative study using focus groups.	Josée Savard, Catherine Filion, Marie-Pierre Gagnon, Aude Caplette-Gingras, Lynda Bélanger, Charles M. Morin.	L	L	M	L	L	M	L	M
Barriers to and Facilitators in the Implementation of Cognitive-Behavioral Therapy for Youth Anxiety in the Community.	Qualitative study using interviews with 50 therapists two years after training.	Vanesa A. Ringle, Kendra L. Read, Julie M. Edmunds, Douglas M. Brodman, Philip C. Kendall, Frances Barg, Rinad S. Beidas	L	L	M	L	L	M	L	M
Exploring the implementation of cognitive behaviour therapy for psychosis using the Normalization Process Theory framework	Qualitative methodology involving semi-structured focus groups and individual interviews.	Nikos Xanidis and Andrew Gumley.	L	L	M	L	L	M	L	M
Organizational Readiness for Implementing an Internet-Based Cognitive Behavioral Therapy Intervention for Depression Across Community Mental Health Services in Albania and Kosovo	Directed qualitative content analysis using Bryan Weiner's Organizational Readiness for Implementing Change (ORIC) framework.	Asmae Doukani, Arlinda Cerga Pashoja, Naim Fanaj, Gentiana Qirjako, Andia Meksi, Sevim Mustafa, Christiaan Vis, Juliane Hug.	L	L	M	L	L	M	L	M
A Qualitative Examination of a School-Based Implementation of Computer-Assisted Cognitive-Behavioral Therapy for Child Anxiety.	Qualitative examination using interviews analyzed through the Consolidated Framework for Implementation Research (CFIR).	Margaret E. Crane, Katherine E. Phillips, Colleen A. Maxwell, Lesley A. Norris, Lara S. Rifkin, Jacob M. Blank, Samantha D. Sorid, Kendra L. Read, Anna J. Swan, Philip C. Kendall, and Hannah E. Frank.	L	L	M	L	L	M	L	M
Implementing Internet-Delivered Cognitive Behavioral Therapy in Healthcare Services: A Qualitative Exploration of Stakeholder Experience.	Qualitative exploration using semi-structured interviews analyzed through a descriptive-interpretive approach.	Daniel Duffy, Derek Richards, Caroline Earley, and Ladislav Timulak.	L	L	M	L	L	M	L	M
Barriers and facilitators for the implementation of blended psychotherapy	a qualitative research design, likely involving interviews or focus groups with therapists to gather insights on their experiences and perceptions regarding blended psychotherapy.	I. Titzler, K. Schmitz, D. Ebert, M. Baumeister, and H. Riper.	L	L	M	L	L	M	L	M
Cognitive-Behavioral Treatments for Criminogenic Thinking: Barriers and Facilitators to Implementation Within the Veterans Health Administration	Qualitative analysis of expert interviews	Blonigen, D. M., Bui, L., Elbogen, E. B., Blodgett, J. C., Maisel, N. C., Midboe, A. M., and Timko, C.	L	L	M	L	L	M	L	L
Patient and Therapist Perceptions of a Publicly Funded Internet-Based Cognitive Behavioral Therapy Program in Ontario During the COVID-19 Pandemic	Qualitative study using semi-structured interviews	Serena Thapar1,2, HBSc; Megan Nguyen1, RN, PhD; Bilal Noreen Khan1,3, MPH, MSc; Roz Fanaieyan1, MPH; Vanessa Kishimoto1, MPH; Rebecca Liu1, PhD; Blanca Bolea-Alamañac1,4, MD, PhD; Marisa Leon-Carlyle1, MD, MSc; Anne O’Riordan1,5, BSc; Maggie Keresteci1,5, MA, CHE; Onil Bhattacharyya1,6, MD, Ph	M	L	M	L	L	M	L	M
Experiences from implementation of internet-delivered cognitive behaviour therapy for insomnia in psychiatric health care: a qualitative study applying the NASSS framework	exploratory qualitative study utilizing semi-structured interviews with therapists and managers involved in a pilot implementation of ICBT-i. The data were analyzed using qualitative content analysis guided by the NASSS (Non-adoption, Abandonment, Scale-up, Spread, and Sustainability) framework.	Josefin Kadesjö Banck and Susanne Bernhardsson	L	L	M	L	M	M	L	M
A qualitative study on the implementation of a transdiagnostic cognitive behavioral therapy for children in a child welfare residential treatment program	This qualitative study employs the Consolidated Framework for Implementation Research (CFIR) to assess the implementation process of transdiagnostic CBTs within a child welfare residential treatment program.	Gina Dimitropoulos, David Lindenbach, Alida Anderson, Melissa Rowbotham, Emily Wang, Madison Heintz, Jill Ehrenreich-May, and Paul D. Arnold	L	L	M	L	L	M	L	M
Implementing guided ICBT for chronic pain and fatigue: A qualitative evaluation among therapists and managers	This qualitative study utilized semi-structured interviews with therapists and managers from twelve mental health care clinics. The interviews were guided by the Consolidated Framework for Implementation Research (CFIR), covering five domains: The implemented intervention Individual characteristics of the users The inner setting of implementation The outer setting The implementation process	Rosalie van der Vaart, Margreet Worm-Smeitink, Yvonne Bos, Michel Wensing, Andrea Evers, and Hans Knoop	L	L	M	L	L	M	L	M
Implementation of the CALM intervention for anxiety disorders: a qualitative study	The study conducted qualitative interviews with 47 clinic staff members and 14 study-trained anxiety clinical specialists (ACSs) to assess the implementation process of the CALM intervention.	Geoffrey M. Curran, Greer Sullivan, Peter Mendel, Michelle G. Craske, Cathy D. Sherbourne, Murray B. Stein, Ashley McDaniel, and Peter Roy-Byrne.	L	L	M	L	M	M	M	M
Access to best-evidenced mental health support for care-experienced young people: Learnings from the implementation of cognitive therapy for PTSD	This active, open implementation trial involved 28 mental health teams across England, including general Child and Adolescent Mental Health Services (CAMHS), targeted CAMHS for CEYP, and social care-based teams. The study engaged 243 mental health professionals from various backgrounds. Teams participated in rolling three-monthly focus groups and individual interviews to identify barriers and fac…	Rosie McGuire, Richard Meiser-Stedman, Patrick Smith, Davin Schmidt, Gretchen Bjornstad, Robyn Bosworth, Timothy Clarke, Joe Coombes, Emma Geijer Simpson, Kristian Hudson, Paula Oliveira, John A. A. Macleod, Ruth McGovern, Paul Stallard, Katie Wood, and Rachel M. Hiller.	L	L	M	L	M	M	L	M
Leveraging multi-stakeholder engagement to develop an implementation blueprint for a brief trauma-focused cognitive behavioral therapy in primary care	We describe our implementation science approach to meaningful stakeholder engagement, as part of a hybrid type 1 effectiveness-implementation trial of Skills Training in Affective and Interpersonal Regulation for PTSD treatment in primary care (STAIR-PC) at a large safety net hospital. We used primary care and patient community advisory boards (CABs) to interpret key informant interviews and iden…	Sarah E Valentine 1,2, Cara Fuchs 1,2, Misha Carlson 1, A Rani Elwy 3,4	L	L	M	L	M	M	L	M
Clinicians’ Perspectives on Cognitive Therapy in Community Mental Health Settings: Implications for Training and Implementation.	Mixed-methods formative research including surveys and semi-structured interviews.	Shannon Wiltsey Stirman, Ana Gutiérrez-Colina, Katherine Toder, Gregory Esposito, Frances Barg, Frank Castro, Aaron T. Beck, and Paul Crits-Christoph.	L	L	M	L	L	M	L	M
